# Supplementary material for: Ketamine disrupts neuromodulatory control of glutamatergic synaptic transmission
Source: PLoS One. 2019 Mar 13;14(3):e0213721. doi: 10.1371/journal.pone.0213721 (PMC6415832; doi:10.1371/journal.pone.0213721)
Supplement: S1 Table — (XLSX) [file pone.0213721.s001.xlsx]

## Sheet: AMPA_NMDA
	NMDA EPSC						NMDA spn Ca						AMPA EPSC
	ket_ctr	ket_gf	veh_ctr	veh_gf	veh_bac		ket_ctr	ket_gf	veh_ctr	veh_gf	veh_bac		ket_ctr	ket_bac	veh ctr	veh_gf	veh bac
	-14.1042	-5.16329	-11.2436	-18.7948	-21.2244		0.51044	0.24554	0.483992	0.53811	0.131246		-25.4128	-7.24858	-15.0998	-10.5563	-13.4993
	-44.6688	-11.9007	-15.9279	-16.0808	-29.6935		0.694596	0.531458	0.710782	0.555488	0.135485		-13.1139	-9.02013	-12.6573	-9.4216	-16.6518
	-21.2695	-7.26263	-18.1046	-23.2916	-39.4263		0.599818	0.40419	0.601097	0.531622	0.129664		-10.924	-6.34326	-17.5006	-6.83198	-11.0351
	-20.3543	-6.95242	-22.2546	-19.955	-9.23336		0.735292	0.293548	0.614038	0.464602	0.113318		-29.4747	-6.88908	-19.6914	-10.6422	-11.342
	-11.6977	-6.60763	-28.887	-46.5908	-14.3343		0.378548	0.438306	0.713777	0.62831	0.153246		-30.1023	-6.7203	-7.1005	-8.39472	-13.2479
	-30.9292	-16.5873	-32.6581	-21.8281	-19.495		0.582682	0.511164	0.529695	0.528258	0.128843		-13.0835	-6.93347	-6.26359	-15.5222	-11.0208
	-20.3396	-22.2601	-13.0249	-17.8775	-16.2218		0.56978	0.4898	0.628855	0.549203	0.133952		-18.6637	-3.28229	-11.924	-20.9014	-9.75588
	-26.9161	-10.8309	-25.2582	-22.0758	-11.1398		0.384108	0.227306	0.565627	0.603017	0.147077		-20.0716	-13.3896	-31.0988	-17.6558	-18.2094
	-24.2888	-14.7893	-35.8928	-27.6177	-19.3879		0.547342	0.551566	0.552175	0.600108	0.146368		-20.5417	-12.7343	-21.6255	-12.2154	-26.7531
	-24.538	-12.4943	-44.7926	-14.7373	-51.2628		0.473168	0.392816	0.534162	0.547002	0.133415		-12.6332	-12.4091	-15.1412	-13.6617	-30.1328
	-19.2614	-4.82655	-19.2282	-26.3389	-48.4149		0.568278	0.431406	0.531012	0.606483	0.147923		-21.6941	-7.96438	-31.1552	-13.4453	-19.2695
	-7.98025	-19.3249	-12.2299	-45.3659	-37.6367		0.619302	0.5916	0.604727	0.662065	0.161479		-23.814	-16.9284	-19.96	-11.473	-21.1914
	-20.9839	-3.93418	-51.7682	-56.2621	-28.15		0.432658	0.190295	0.642332	0.606607	0.147953		-19.3298	-13.7054	-13.8021	-18.1371	-23.7482
	-20.6849	-5.44508	-28.3205	-22.0107	-26.627		0.493446	0.503036	0.602463	0.632583	0.154288		-6.13006	-10.8231	-18.68	-9.99389	-15.4785
	-25.1597	-6.27858	-28.2533	-30.2255	-37.2383		0.61566	0.32926	0.460668	0.57476	0.140185		-9.27006	-13.4971	-21.8644	-14.3325	-31.8555
	-16.8661	-22.1519	-43.4661	-8.68077	-10.6195		0.625216	0.461224	0.611842	0.328305	0.0800744		-14.1404	-9.54018	-17.4344	-8.4946	-27.3505
	-52.5898	-8.93271	-31.829	-22.6956	-14.5506		0.65089	0.406482	0.49832	0.453745	0.11067		-23.4852	-6.27406	-14.3615	-7.80764	-24.1208
	-34.6394	-8.8621	-27.3972	-21.5375	-22.1152		0.644834	0.457474	0.303075	0.563952	0.137549		-25.1711	-18.4957	-47.9451	-10.1161	-19.5748
	-16.5399	-26.7591	-26.9168	-32.4022	-33.1588		0.600126	0.411256	0.47464	0.510413	0.124491		-14.6497	-21.5304	-26.6954	-16.1383	-11.4904
	-9.31939	-24.9888	-14.7393	-10.6341	-7.36581		0.646236	0.394476	0.507713	0.534968	0.13048		-23.9558	-6.36591	-42.6314	-21.9603	-45.1989
	-18.465	-30.675	-11.7431	-23.6074	-26.1225		0.611082	0.381932	0.57763	0.649182	0.158337		-41.7792	-10.6114	-21.5047	-11.4345	-43.7759
	-25.9361	-30.4843	-9.97148	-7.16013	-14.8564		0.664844	0.549694	0.419175	0.386475	0.0942622		-19.8202	-10.0488	-51.2956	-16.8151	-24.4438
	-24.8897	-12.2469	-13.4178	-11.4756	-10.6701		0.666174	0.569284	0.486418	0.389465	0.0949915		-27.2974	-13.2741	-20.9339	-8.43394	-21.2801
	-10.4542	-8.19886	-18.9069	-13.0307	-13.5429		0.556874	0.624514	0.482602	0.545785	0.133118		-14.6931	-14.445	-31.7763	-16.0858	-18.2256
	-30.2132	-15.6208	-14.441	-39.8749	-13.27		0.636714	0.533008	0.478222	0.531733	0.129691		-18.2675	-9.11717	-19.3872	-14.6565	-17.6141
	-13.8775	-5.34117	-18.4241	-7.08421			0.548024	0.0992154	0.266605	0.563185			-36.0437	-12.8524	-20.2385		-25.7765
	-18.7837	-15.1406	-12.447	-22.8429			0.39805	0.468892	0.478145	0.479805			-16.4925	-29.8946	-11.9963		-19.3636
	-5.93597	-21.3129	-21.0399	-21.6197			0.215636	0.515336	0.324587	0.707167			-27.4165	-11.1373	-23.7395		-11.3181
	-22.6659	-9.60918	-29.745	-17.06			0.345746	0.280964	0.287615	0.35906			-18.938	-9.28104	-10.4056		-20.2121
	-10.7045	-14.9356	-23.3918	-23.7139			0.43694	0.612326	0.519725	0.68023			-17.4185	-28.0466	-13.8438		-15.5293
	-19.4741	-4.53179	-4.02916	-22.7635			0.437782	0.189392	0.475725	0.587333			-28.6047	-14.0662	-11.1728		-17.361
		-14.1144		-13.2693				0.423342		0.535007			-32.7946	-8.49269			-13.4401
		-22.0996		-6.9647				0.496776					-19.3225	-16.4625
		-4.54828						0.220108
		-8.4762						0.510162
		-24.3598						0.334016
		-14.0201						0.69442

## Sheet: RGS4
		mmb 1 (2/7/14) RGS4 vs mmb2 tubulin								mm2 (2/8/14) RGS4 vs mm2 tubulin
			V1	V2	V3	K1	K2	K3			V1	V2	V3	K1	K2	K3
		RGS4	21075.5	16461.7	19161.4	10338	11907.8	9175.5			26391.2	19740.6	28114.7	13536.8	21025	15436.1
		Tubulin	10839.4	14043.1	16181.9	17164	18084.2	14626.7			10839.4	14043.1	16181.9	17164	18084.2	14626.7
		ratio	1.94434	1.17222	1.18413	0.602306	0.658463	0.627311			2.43474	1.40571	1.73742	0.788674	1.16262	1.05534
		veh average	1.43356								1.85929
		normalised	1.3563	0.817699	0.826003	0.420146	0.459319	0.437589			1.3095	0.756047	0.934452	0.42418	0.625301	0.567603
		mmb 2/12/2014 RGS4 vs tubulin
			V1	V2		K1	K2
		RGS4	17384.8	28817.4		30647.6	31575.6
		Tubulin	9622.29	17430		30518.1	55911.4
		ratio	1.80672	1.65333		1.00424	0.564744
		veh average	1.73002
		normalised	1.04433	0.955668		0.580481	0.326437

## Sheet: behavior
	FST									LDB
	ctr GL	ctr MF	mean		ket gl	ket mf				ms	LT gl	Cross gl			ms	light time GL	crosses gl
	187	182	184.5		119	134	126.5			ctr1	133	12	11.0833		ket1	96	7	13.7143
	90	97	93.5		82	66	74			ctr2	134	8	16.75		ket2	176	9	19.5556
	126	99	112.5		116	108	112			ctr3	113	17	6.64706		ket3	81	9	9
	214	210	212		184	212	198			ctr4	174	11	15.8182		ket4	212	11	19.2727
	147	146	146.5		81	106	93.5			ctr5	137	13	10.5385		ket5	154	14	11
	203	195	199		155	184	169.5			ctr6	134	19	7.05263		ket6	48	5	9.6
	111	77	94		47	71	59			ctr7	85	17	5		ket7	91	8	11.375
	184	183	183.5		140	174	157			ctr8	72	6	12		ket8	25	2	12.5
											122.75	12.875	10.6112			123.75	9.75	13.2522
											LT mf	cross mf				lt mf	cross mf
										ctr1	124	12	10.3333		ket1	124	8	15.5
										ctr2	130	7	18.5714		ket2	64	2	32
										ctr3	108	16	6.75		ket3	125	7	17.8571
										ctr4	169	9	18.7778		ket4	243	14	17.3571
										ctr5	137	11	12.4545		ket5	76	5	15.2
										ctr6	135	18	7.5		ket6	183	15	12.2
										ctr7	83	15	5.53333		ket7	114	10	11.4
										ctr8	70	6	11.6667		ket8	213	10	21.3
											119.5	11.75	11.4484			142.75	8.875	17.8518
										averaged	LT	cross	/			Lt	cross	/
										ctr	128.5	12	10.7083		ket	110	7.5	14.6071
											132	7.5	17.6607			120	5.5	25.7778
											110.5	16.5	6.69853			103	8	13.4286
											171.5	10	17.298			227.5	12.5	18.3149
											137	12	11.4965			115	9.5	13.1
											134.5	18.5	7.27632			115.5	10	10.9
											84	16	5.26667			102.5	9	11.3875
											71	6	11.8333			119	6	16.9
											121.125	12.3125	11.0298			126.562	8.5	15.552
